# Supplementary material for: Human Cytomegalovirus Serostatus Defines Cytokine-Based Predictive Signatures in Sepsis
Source: Pathogens. 2026 Jan 24;15(2):129. doi: 10.3390/pathogens15020129 (PMC12942782; doi:10.3390/pathogens15020129)
Supplement: Supplementary file 1 [file pathogens-15-00129-s001.zip]

Archive with 1 entries (1 files):
- pathogens-4071101-supplementary.pdf
